# Supplementary material for: How long is enough to detect terrestrial animals? Estimating the minimum trapping effort on camera traps
Source: PeerJ. 2014 May 8;2:e374. doi: 10.7717/peerj.374 (PMC4017883; doi:10.7717/peerj.374)
Supplement: Supplemental Information 1 — The columns are the 10 resident terrestrial species detected in the research plot, including two birds and eight mammals. Each row indicates the number of cameras for each species captured each day from 1 June, 2009 to 31 May, 2011, totally 730 days. We set 19 cameras simultaneously to monitoring the terrestrial animals in the plot, so the possible largest value in the raw data is 19, meaning all the cameras in the plot had captured the species for a specific day. [file peerj-02-374-s001.txt]

"Arctonyx collaris" "Leopoldamys edwardsi" "Lophura nycthemera" "Muntiacus crinifrons" "Melogale moschata" "Muntiacus reevesi" "Niviventer confucianus" "Paguma larvata" "Syrmaticus ellioti" "Sus scrofa"
"20090601" 0 0 0 0 0 0 2 1 0 0
"20090602" 0 1 0 1 0 0 1 0 0 0
"20090603" 2 0 0 0 0 0 0 1 0 0
"20090604" 2 1 1 0 0 0 2 0 0 0
"20090605" 0 0 1 0 0 0 1 0 0 0
"20090606" 0 0 0 0 0 0 1 0 0 0
"20090607" 0 0 1 0 0 0 0 0 0 0
"20090608" 1 0 0 0 0 0 0 0 0 0
"20090609" 0 0 1 0 0 0 0 0 0 0
"20090610" 0 0 1 0 0 0 3 0 0 0
"20090611" 1 1 1 0 0 0 1 0 0 0
"20090612" 1 0 0 0 0 0 2 1 0 0
"20090613" 0 0 1 0 0 0 3 1 0 0
"20090614" 2 0 0 0 0 0 1 1 0 0
"20090615" 1 0 0 0 0 0 2 0 0 0
"20090616" 0 0 0 0 0 0 0 1 0 0
"20090617" 1 0 0 0 0 0 1 0 0 0
"20090618" 0 0 0 1 0 1 0 0 0 0
"20090619" 0 0 0 0 0 0 0 2 0 0
"20090620" 1 0 0 0 0 0 0 1 0 0
"20090621" 1 0 0 1 0 0 1 0 0 0
"20090622" 0 0 2 0 0 0 1 0 0 0
"20090623" 0 0 0 0 0 0 1 0 0 0
"20090624" 0 0 0 2 0 0 1 2 0 0
"20090625" 0 0 1 1 0 0 1 0 0 0
"20090626" 0 0 0 0 0 0 1 0 1 0
"20090627" 0 0 0 0 0 0 2 0 0 0
"20090628" 0 0 0 2 0 0 1 2 1 1
"20090629" 0 0 0 0 0 0 1 1 1 0
"20090630" 0 0 0 1 0 0 2 0 0 0
"20090701" 0 1 1 0 0 0 1 1 0 0
"20090702" 0 1 0 0 0 0 0 2 2 0
"20090703" 0 0 1 1 0 1 2 1 0 0
"20090704" 0 0 0 0 0 0 1 2 0 0
"20090705" 0 0 1 1 0 0 1 0 0 0
"20090706" 3 0 0 0 0 0 0 1 0 0
"20090707" 1 0 0 0 0 0 0 2 0 0
"20090708" 0 0 1 0 0 1 2 1 1 0
"20090709" 0 0 0 1 0 0 2 1 0 0
"20090710" 1 0 1 2 0 0 0 0 0 0
"20090711" 1 0 0 0 0 0 1 1 0 0
"20090712" 1 0 0 1 0 0 1 0 0 0
"20090713" 0 1 0 1 0 0 3 3 0 0
"20090714" 0 0 0 0 0 1 3 2 0 0
"20090715" 0 0 1 1 0 0 1 0 0 0
"20090716" 0 0 0 0 0 0 2 1 0 0
"20090717" 0 0 0 0 0 0 2 1 0 0
"20090718" 0 0 0 2 0 0 2 0 0 0
"20090719" 0 0 0 0 0 0 1 2 0 0
"20090720" 0 0 0 1 0 0 0 0 0 0
"20090721" 0 0 0 0 0 0 0 1 0 0
"20090722" 0 0 0 0 0 0 1 1 0 0
"20090723" 0 0 0 0 0 0 0 0 0 0
"20090724" 0 0 1 0 0 0 3 1 0 0
"20090725" 0 0 0 1 0 0 0 0 0 0
"20090726" 0 0 1 0 0 0 1 0 0 0
"20090727" 0 0 0 0 0 0 1 0 0 0
"20090728" 0 0 0 0 0 0 1 1 0 0
"20090729" 0 0 0 0 0 0 0 0 0 0
"20090730" 1 0 0 1 0 0 1 0 0 0
"20090731" 0 0 0 0 0 0 1 0 0 0
"20090801" 0 0 0 0 0 0 1 0 0 0
"20090802" 0 0 0 0 0 0 1 1 0 0
"20090803" 0 0 0 0 0 0 2 0 0 0
"20090804" 0 0 0 0 0 0 1 0 0 0
"20090805" 0 0 0 0 0 0 0 0 0 0
"20090806" 0 0 0 0 0 0 1 0 0 0
"20090807" 0 0 0 0 0 0 0 0 0 0
"20090808" 1 0 0 0 0 0 3 0 0 0
"20090809" 0 0 0 0 0 0 0 2 0 0
"20090810" 0 0 0 0 0 0 0 0 0 0
"20090811" 0 0 0 0 0 0 0 0 0 0
"20090812" 0 0 0 0 0 0 2 0 0 0
"20090813" 0 0 0 1 0 0 0 0 0 0
"20090814" 0 0 0 2 0 1 1 0 0 0
"20090815" 0 0 0 3 0 0 1 0 0 0
"20090816" 0 0 0 0 0 0 3 0 0 0
"20090817" 0 0 0 0 0 1 2 0 0 0
"20090818" 0 0 0 0 0 1 3 0 0 0
"20090819" 0 0 0 1 0 0 0 1 1 0
"20090820" 0 0 0 1 0 0 0 1 0 0
"20090821" 0 0 0 0 0 0 1 0 0 0
"20090822" 0 0 0 0 0 0 2 0 0 0
"20090823" 0 0 0 0 0 1 0 0 0 0
"20090824" 0 0 1 1 0 0 1 1 0 0
"20090825" 0 0 0 1 0 0 2 0 0 0
"20090826" 0 0 0 0 0 0 3 1 0 0
"20090827" 0 0 0 1 0 1 0 1 0 0
"20090828" 0 0 0 0 0 0 2 0 0 0
"20090829" 0 0 0 0 0 0 0 0 0 0
"20090830" 0 0 0 0 0 0 0 0 0 0
"20090831" 0 0 0 0 0 0 2 0 1 0
"20090901" 0 0 0 0 0 0 1 0 0 0
"20090902" 0 0 0 0 0 0 2 0 1 0
"20090903" 0 0 0 0 0 0 0 0 0 0
"20090904" 0 0 0 0 0 0 1 0 0 0
"20090905" 0 0 0 0 0 0 0 0 0 0
"20090906" 0 0 1 0 0 0 2 0 0 0
"20090907" 0 0 0 0 0 0 1 0 0 0
"20090908" 0 0 0 0 0 1 2 0 0 0
"20090909" 0 0 0 0 0 1 0 0 0 0
"20090910" 0 0 0 0 0 0 0 1 0 0
"20090911" 0 0 0 0 0 0 1 0 0 0
"20090912" 0 0 0 0 0 0 3 1 0 0
"20090913" 0 0 0 0 0 0 1 1 0 0
"20090914" 0 0 0 0 0 0 1 0 0 0
"20090915" 0 0 1 0 0 0 3 0 0 0
"20090916" 0 0 0 0 0 0 2 0 0 0
"20090917" 0 0 0 0 0 0 0 0 0 0
"20090918" 0 0 0 0 0 0 2 0 0 0
"20090919" 0 0 0 1 0 0 1 1 0 0
"20090920" 0 0 0 0 0 0 2 0 0 0
"20090921" 0 0 0 1 0 0 2 0 0 0
"20090922" 0 0 0 0 0 0 3 0 1 0
"20090923" 0 0 0 0 0 0 1 0 1 0
"20090924" 0 0 0 0 0 0 1 0 0 0
"20090925" 0 0 0 0 0 0 1 1 0 0
"20090926" 0 0 0 0 0 0 1 0 0 0
"20090927" 0 0 1 0 0 2 0 0 0 0
"20090928" 0 0 1 0 0 0 0 1 0 0
"20090929" 0 0 0 1 0 0 0 0 0 0
"20090930" 0 0 0 1 0 0 0 0 0 0
"20091001" 0 0 1 1 0 0 2 0 0 0
"20091002" 0 0 0 1 0 0 0 0 0 0
"20091003" 0 0 0 0 0 0 0 2 0 0
"20091004" 0 0 0 1 0 0 0 0 0 0
"20091005" 0 0 0 3 0 0 0 0 0 0
"20091006" 0 0 0 2 0 0 1 0 0 0
"20091007" 0 0 0 2 0 0 0 0 0 0
"20091008" 0 0 0 3 0 0 1 0 0 0
"20091009" 0 0 0 1 0 2 1 1 0 0
"20091010" 0 0 0 2 1 0 1 1 0 0
"20091011" 0 0 0 1 0 0 1 1 0 1
"20091012" 0 0 0 2 0 0 2 0 0 1
"20091013" 0 0 0 2 0 0 1 0 0 1
"20091014" 0 1 0 0 0 1 2 0 0 0
"20091015" 0 0 1 2 0 1 1 0 0 1
"20091016" 0 0 0 0 0 0 4 1 0 0
"20091017" 0 0 0 0 0 0 3 0 0 0
"20091018" 0 0 0 2 0 0 3 0 0 0
"20091019" 0 0 0 1 0 0 1 0 0 0
"20091020" 0 0 0 0 0 0 3 0 1 0
"20091021" 0 0 0 1 0 0 3 0 0 0
"20091022" 0 0 0 1 0 0 3 0 0 0
"20091023" 0 0 0 1 0 0 1 0 0 1
"20091024" 0 0 0 0 0 0 0 0 0 0
"20091025" 0 0 0 0 0 1 1 0 0 0
"20091026" 0 0 0 1 0 0 2 0 0 0
"20091027" 0 0 0 0 0 2 1 0 0 0
"20091028" 0 0 0 1 0 0 2 0 0 0
"20091029" 0 0 1 0 1 0 2 0 0 0
"20091030" 0 0 0 0 0 1 1 0 0 0
"20091031" 0 0 0 1 0 0 3 0 0 0
"20091101" 0 0 0 0 0 0 2 0 0 1
"20091102" 0 1 0 0 0 1 0 0 0 2
"20091103" 0 0 0 2 0 0 2 0 0 0
"20091104" 0 0 0 1 0 1 0 0 0 1
"20091105" 0 0 0 2 0 1 2 0 0 0
"20091106" 0 0 0 0 0 0 0 0 0 0
"20091107" 0 0 0 0 0 2 2 0 0 0
"20091108" 0 0 0 3 0 2 0 0 0 0
"20091109" 0 0 0 1 0 1 0 0 0 0
"20091110" 0 0 0 0 0 2 1 0 0 1
"20091111" 0 0 0 0 0 0 0 0 0 0
"20091112" 0 0 0 0 0 0 0 0 0 0
"20091113" 0 0 0 0 0 0 0 0 0 0
"20091114" 0 0 0 0 0 0 0 0 0 0
"20091115" 0 0 0 0 0 0 0 0 0 0
"20091116" 0 0 0 0 0 0 0 0 0 0
"20091117" 0 0 0 0 0 0 0 0 0 0
"20091118" 0 0 0 0 0 0 0 0 0 0
"20091119" 0 0 0 0 0 0 0 0 0 0
"20091120" 0 0 0 0 0 0 0 0 0 0
"20091121" 0 0 0 0 0 0 0 0 0 0
"20091122" 0 0 0 0 0 0 0 0 0 0
"20091123" 0 0 0 0 0 0 0 0 0 0
"20091124" 0 0 0 0 0 0 0 0 0 0
"20091125" 0 0 0 0 0 0 0 0 0 0
"20091126" 0 0 0 0 0 0 0 0 0 0
"20091127" 0 0 0 0 0 0 0 0 0 0
"20091128" 0 0 0 0 0 0 0 0 0 0
"20091129" 0 0 0 0 0 0 0 0 0 0
"20091130" 0 0 0 0 0 0 0 0 0 0
"20091201" 0 0 0 0 0 0 0 0 0 0
"20091202" 0 0 0 0 0 0 0 0 0 0
"20091203" 0 0 0 0 0 3 0 0 0 0
"20091204" 0 0 0 0 0 0 1 0 0 1
"20091205" 0 0 0 1 0 0 0 0 0 1
"20091206" 0 0 0 1 0 0 0 0 0 0
"20091207" 0 0 0 0 0 0 0 0 0 1
"20091208" 0 0 0 1 0 0 0 0 0 0
"20091209" 0 0 0 0 0 0 0 0 0 0
"20091210" 0 0 0 0 0 1 1 0 0 0
"20091211" 0 0 0 0 0 1 1 0 0 0
"20091212" 0 0 0 1 0 1 0 0 0 0
"20091213" 0 0 0 0 0 0 0 0 0 0
"20091214" 0 0 0 2 0 1 1 0 0 0
"20091215" 0 0 0 0 0 1 0 0 0 0
"20091216" 0 0 0 1 0 1 0 0 0 0
"20091217" 0 0 0 3 0 0 0 0 0 1
"20091218" 0 0 0 0 0 1 1 0 0 0
"20091219" 0 0 0 0 0 1 1 0 0 1
"20091220" 0 0 0 1 0 1 0 0 0 0
"20091221" 0 0 0 1 0 1 0 0 0 0
"20091222" 0 0 0 1 0 0 1 1 0 0
"20091223" 0 0 0 1 0 0 0 1 0 0
"20091224" 0 0 0 1 0 0 0 0 0 0
"20091225" 0 0 0 0 0 1 0 0 0 0
"20091226" 0 0 0 0 0 0 0 0 0 0
"20091227" 0 0 0 1 0 2 0 0 0 0
"20091228" 0 0 0 0 0 1 0 0 0 0
"20091229" 0 0 0 1 0 1 0 0 0 0
"20091230" 0 0 0 0 0 1 0 0 0 0
"20091231" 0 0 0 1 0 0 0 0 0 0
"20100101" 0 0 0 0 0 1 1 0 0 0
"20100102" 0 0 1 0 0 0 1 0 0 1
"20100103" 0 0 0 0 0 0 1 0 0 0
"20100104" 0 0 0 1 0 0 0 0 0 1
"20100105" 0 0 0 1 0 0 0 0 0 0
"20100106" 0 0 0 0 0 0 0 0 0 0
"20100107" 0 0 0 0 0 0 0 0 0 0
"20100108" 0 0 0 0 0 1 0 0 0 0
"20100109" 0 0 0 0 0 1 1 0 0 0
"20100110" 0 0 1 2 0 0 0 0 0 0
"20100111" 0 0 0 0 0 2 0 0 0 0
"20100112" 0 0 0 1 0 0 0 0 0 0
"20100113" 0 0 0 0 0 0 0 0 0 0
"20100114" 0 1 1 2 0 0 0 0 0 0
"20100115" 0 0 0 1 0 0 0 0 0 0
"20100116" 0 1 0 0 0 0 2 0 0 0
"20100117" 0 0 0 1 0 1 1 1 0 0
"20100118" 0 1 0 0 0 3 1 0 0 0
"20100119" 0 1 0 1 0 0 1 0 0 2
"20100120" 0 0 0 1 0 0 2 0 0 0
"20100121" 0 0 0 0 0 0 0 0 0 0
"20100122" 0 0 0 0 0 2 0 0 0 1
"20100123" 0 0 1 1 0 0 0 0 0 0
"20100124" 0 0 0 0 0 0 0 0 0 0
"20100125" 0 0 0 0 0 0 0 0 0 0
"20100126" 0 0 0 0 0 2 0 0 0 0
"20100127" 0 1 0 0 0 0 0 0 0 0
"20100128" 0 0 0 2 0 0 0 0 0 1
"20100129" 0 0 0 0 0 2 0 0 0 0
"20100130" 0 0 1 0 0 1 0 0 0 0
"20100131" 0 0 0 0 0 0 0 0 0 0
"20100201" 0 0 1 0 0 0 0 0 0 0
"20100202" 0 0 0 0 0 1 0 0 0 0
"20100203" 0 0 0 0 0 0 0 0 0 0
"20100204" 0 0 0 0 0 0 0 0 0 1
"20100205" 0 0 0 1 0 1 0 0 0 0
"20100206" 0 0 0 0 0 0 0 0 0 0
"20100207" 0 0 0 0 0 0 0 0 0 0
"20100208" 0 1 0 0 0 1 0 0 0 0
"20100209" 0 0 0 1 0 1 1 0 0 0
"20100210" 0 0 0 1 0 1 0 0 0 1
"20100211" 0 0 0 1 0 0 0 0 0 0
"20100212" 0 0 0 0 0 0 0 0 0 0
"20100213" 0 0 1 0 0 0 0 0 0 0
"20100214" 0 0 1 0 0 0 0 0 0 0
"20100215" 0 0 1 0 0 1 0 0 0 1
"20100216" 0 0 0 0 0 0 0 0 0 0
"20100217" 0 1 0 0 0 0 0 1 0 0
"20100218" 0 0 0 0 0 1 1 0 0 2
"20100219" 0 0 0 1 1 2 0 0 0 0
"20100220" 0 0 1 0 0 2 0 0 0 0
"20100221" 0 0 1 0 0 1 0 0 0 0
"20100222" 0 0 0 0 0 0 1 0 0 2
"20100223" 1 0 0 0 0 2 2 0 0 0
"20100224" 0 0 0 0 0 1 0 0 0 0
"20100225" 0 0 1 0 0 0 0 0 0 0
"20100226" 0 0 0 0 0 0 0 0 0 0
"20100227" 0 0 0 0 0 1 0 0 0 0
"20100228" 0 0 1 0 0 0 0 0 0 0
"20100301" 0 0 0 0 0 0 0 0 0 0
"20100302" 0 0 0 0 0 0 0 0 0 0
"20100303" 0 0 0 0 0 1 0 0 0 0
"20100304" 0 0 2 0 0 1 0 0 0 0
"20100305" 0 0 0 0 0 1 0 0 0 0
"20100306" 0 0 0 0 0 1 0 0 0 0
"20100307" 0 0 0 0 0 1 0 0 0 0
"20100308" 0 0 0 0 0 1 0 0 0 0
"20100309" 0 0 1 0 0 1 0 0 0 0
"20100310" 0 0 0 0 0 1 0 0 0 0
"20100311" 0 0 0 0 0 1 0 0 0 0
"20100312" 0 0 0 0 0 2 0 0 0 0
"20100313" 0 0 0 0 0 1 1 1 0 0
"20100314" 0 0 0 0 0 0 0 0 0 0
"20100315" 1 0 0 0 0 1 0 0 0 0
"20100316" 1 1 0 0 0 1 0 0 0 0
"20100317" 0 1 0 0 0 0 0 0 0 0
"20100318" 0 1 0 1 0 1 0 0 0 0
"20100319" 0 1 1 0 0 2 1 0 0 0
"20100320" 0 1 0 1 0 1 0 0 0 0
"20100321" 0 1 0 1 0 0 0 0 0 0
"20100322" 0 0 1 0 0 1 1 0 0 0
"20100323" 0 0 1 0 0 0 0 0 0 0
"20100324" 0 0 0 0 0 0 0 0 0 0
"20100325" 0 0 1 0 0 0 0 0 0 0
"20100326" 0 0 0 0 0 0 0 0 0 0
"20100327" 0 0 1 0 0 2 0 0 0 0
"20100328" 0 0 0 0 0 0 0 0 0 0
"20100329" 0 0 0 0 0 1 1 0 0 0
"20100330" 0 0 0 0 0 0 0 0 0 0
"20100331" 0 0 0 0 0 0 0 0 0 0
"20100401" 0 0 1 0 0 0 0 0 0 0
"20100402" 1 0 1 0 0 0 0 0 0 0
"20100403" 0 0 0 0 0 0 0 0 0 0
"20100404" 2 0 1 0 0 0 2 0 0 0
"20100405" 0 0 0 1 0 1 1 0 0 0
"20100406" 0 0 0 0 0 1 0 0 0 0
"20100407" 0 0 0 0 0 1 0 0 0 0
"20100408" 0 0 2 1 0 1 0 0 0 0
"20100409" 0 0 0 0 0 1 1 0 0 0
"20100410" 2 0 0 0 0 2 0 0 0 0
"20100411" 0 0 0 0 0 0 0 0 0 0
"20100412" 0 0 0 0 0 0 0 0 0 0
"20100413" 0 0 1 0 0 0 0 0 0 0
"20100414" 0 0 0 0 0 0 0 0 0 0
"20100415" 0 0 0 0 0 0 1 0 0 0
"20100416" 0 0 1 0 0 1 0 0 0 0
"20100417" 0 0 1 1 0 1 1 0 0 0
"20100418" 0 0 0 2 0 1 1 0 0 0
"20100419" 0 0 0 0 0 1 0 0 0 0
"20100420" 0 0 3 0 0 0 0 0 0 0
"20100421" 0 0 0 0 0 0 0 0 0 0
"20100422" 0 0 0 0 0 0 0 0 0 0
"20100423" 0 0 0 0 0 1 0 0 0 0
"20100424" 1 0 0 1 0 1 0 0 0 0
"20100425" 0 0 1 0 0 0 0 0 0 0
"20100426" 0 0 1 0 0 1 0 0 0 0
"20100427" 0 0 0 0 0 1 0 0 0 0
"20100428" 0 0 1 1 0 0 0 0 0 0
"20100429" 1 0 0 0 0 0 1 0 0 0
"20100430" 0 0 1 0 0 1 0 0 0 0
"20100501" 1 0 1 0 0 1 0 0 0 0
"20100502" 0 0 0 0 0 0 2 0 0 0
"20100503" 0 0 0 1 0 0 1 0 0 0
"20100504" 0 0 0 0 0 0 1 0 0 0
"20100505" 0 0 1 0 0 0 0 0 0 0
"20100506" 0 0 0 0 0 0 0 0 0 0
"20100507" 0 0 0 0 0 1 0 0 0 0
"20100508" 0 0 0 1 0 1 0 0 0 0
"20100509" 0 0 0 0 0 0 0 0 0 0
"20100510" 0 0 0 0 0 1 0 0 0 0
"20100511" 0 0 1 3 0 0 1 0 0 0
"20100512" 0 0 0 1 0 0 0 1 0 0
"20100513" 0 0 0 0 0 0 0 0 0 0
"20100514" 0 0 1 0 0 0 1 0 0 0
"20100515" 0 0 1 1 0 1 0 0 0 0
"20100516" 0 0 0 0 0 0 1 0 1 0
"20100517" 0 0 1 0 0 1 0 0 1 0
"20100518" 0 0 0 0 0 0 0 0 0 0
"20100519" 0 0 0 1 0 1 0 0 0 0
"20100520" 0 1 0 0 0 0 2 0 1 0
"20100521" 0 0 1 1 0 0 0 0 0 1
"20100522" 0 0 0 0 0 0 0 0 0 0
"20100523" 0 0 0 0 0 2 0 0 0 0
"20100524" 0 0 0 0 0 0 0 0 0 0
"20100525" 0 0 1 0 0 0 0 0 0 0
"20100526" 0 0 1 2 0 0 2 0 0 0
"20100527" 0 0 0 1 0 0 5 0 0 0
"20100528" 0 0 1 0 0 0 1 0 0 0
"20100529" 0 1 0 2 0 0 4 0 0 0
"20100530" 0 0 0 1 0 0 1 1 0 0
"20100531" 0 0 0 0 0 1 2 0 0 0
"20100601" 0 0 0 0 0 1 3 1 0 0
"20100602" 0 0 0 0 0 1 4 1 0 0
"20100603" 0 0 0 0 0 0 2 0 0 0
"20100604" 0 0 0 0 0 0 2 1 0 0
"20100605" 0 0 0 0 0 1 3 0 0 0
"20100606" 0 0 1 0 0 0 2 0 0 0
"20100607" 0 0 0 0 0 0 2 1 0 0
"20100608" 0 0 0 0 0 0 2 0 0 0
"20100609" 0 0 0 0 0 0 0 0 0 0
"20100610" 0 0 1 0 0 0 1 0 1 0
"20100611" 0 0 0 0 0 0 3 0 1 0
"20100612" 0 0 0 0 0 2 3 0 0 0
"20100613" 0 1 0 0 0 1 6 0 1 0
"20100614" 0 0 1 0 0 1 5 0 0 0
"20100615" 0 0 1 0 0 1 2 1 0 0
"20100616" 0 1 1 1 0 0 7 1 0 0
"20100617" 0 0 2 0 0 0 4 0 0 0
"20100618" 0 0 0 0 0 0 2 0 0 0
"20100619" 0 0 1 0 0 1 3 1 0 0
"20100620" 0 0 1 0 0 0 2 0 0 0
"20100621" 0 0 0 2 0 3 1 0 0 0
"20100622" 0 1 1 0 0 1 3 1 0 0
"20100623" 0 0 0 1 0 0 3 0 0 0
"20100624" 0 0 1 0 0 0 4 0 1 0
"20100625" 0 0 1 0 0 2 1 0 0 0
"20100626" 0 0 1 0 0 1 3 0 0 0
"20100627" 0 0 0 0 0 1 1 0 0 0
"20100628" 0 0 1 0 0 1 1 0 0 0
"20100629" 0 0 1 1 0 1 2 0 0 0
"20100630" 0 0 1 0 0 1 2 1 0 0
"20100701" 0 0 0 0 0 0 3 1 0 0
"20100702" 0 0 1 1 0 0 1 0 0 0
"20100703" 0 0 1 0 0 0 4 0 0 0
"20100704" 0 0 2 0 0 1 3 0 0 0
"20100705" 0 0 1 1 0 0 0 1 0 0
"20100706" 0 0 1 1 0 0 1 0 0 0
"20100707" 0 0 1 0 0 0 0 0 0 0
"20100708" 0 0 0 0 0 0 2 1 0 0
"20100709" 1 0 0 0 0 1 0 0 0 0
"20100710" 0 0 0 1 0 0 4 1 0 0
"20100711" 0 0 0 0 0 1 1 0 0 0
"20100712" 0 0 0 0 0 0 4 0 0 0
"20100713" 0 0 0 0 0 0 5 0 0 0
"20100714" 0 0 0 1 0 0 2 0 0 0
"20100715" 0 0 0 0 0 0 1 0 0 0
"20100716" 0 0 0 0 0 0 3 0 0 0
"20100717" 0 1 0 0 0 1 4 0 1 0
"20100718" 0 0 0 1 0 0 3 0 0 0
"20100719" 0 0 1 2 0 0 6 0 0 0
"20100720" 0 0 0 0 0 1 4 0 0 0
"20100721" 0 0 0 0 0 0 3 0 1 0
"20100722" 0 0 0 0 0 0 4 0 0 0
"20100723" 0 0 0 1 0 0 4 0 1 0
"20100724" 0 0 0 0 0 1 2 0 0 0
"20100725" 0 0 0 1 0 0 4 0 0 0
"20100726" 0 0 0 0 0 1 3 0 0 0
"20100727" 0 0 0 1 0 1 3 0 0 0
"20100728" 0 0 0 2 0 0 3 0 0 0
"20100729" 0 0 0 1 0 0 2 0 0 0
"20100730" 0 0 0 1 0 0 1 0 0 0
"20100731" 0 0 0 0 0 0 3 0 0 0
"20100801" 0 0 0 0 0 0 3 0 0 0
"20100802" 0 0 0 0 0 0 1 0 0 0
"20100803" 0 0 0 0 0 0 3 0 0 0
"20100804" 0 0 0 1 0 0 2 0 0 0
"20100805" 0 0 0 0 0 0 3 0 0 0
"20100806" 0 0 0 0 0 0 0 0 0 0
"20100807" 0 0 0 0 0 0 0 0 0 0
"20100808" 0 0 0 0 0 0 2 0 0 0
"20100809" 0 0 0 0 0 0 2 0 0 0
"20100810" 0 0 0 0 0 0 1 0 0 0
"20100811" 0 0 0 0 0 0 0 0 0 0
"20100812" 0 0 0 0 0 0 2 0 0 0
"20100813" 0 0 0 0 0 0 1 0 0 0
"20100814" 0 0 0 0 0 0 0 0 0 0
"20100815" 0 0 0 0 0 0 1 0 0 0
"20100816" 0 0 0 0 0 0 0 0 0 0
"20100817" 0 0 0 0 0 0 1 0 0 0
"20100818" 0 0 0 0 0 0 2 1 0 0
"20100819" 0 0 0 0 0 0 1 0 0 0
"20100820" 0 0 0 1 0 0 0 0 0 0
"20100821" 0 0 0 0 0 0 3 0 0 0
"20100822" 0 0 0 0 0 0 1 0 0 0
"20100823" 0 0 0 0 0 0 3 0 0 0
"20100824" 0 0 0 0 0 0 4 0 0 0
"20100825" 0 0 0 2 0 0 3 0 0 0
"20100826" 0 0 0 0 0 0 1 0 0 0
"20100827" 0 0 0 0 0 0 0 0 0 0
"20100828" 0 0 1 0 0 0 1 0 0 0
"20100829" 0 0 0 0 0 0 2 0 0 0
"20100830" 0 0 0 0 0 0 4 0 0 0
"20100831" 0 0 0 0 0 0 4 0 0 0
"20100901" 0 0 0 0 0 0 2 0 0 0
"20100902" 0 0 0 0 0 0 2 0 0 0
"20100903" 1 0 0 0 0 0 2 0 0 0
"20100904" 0 0 0 0 0 0 2 0 0 0
"20100905" 0 0 0 0 0 0 2 0 0 0
"20100906" 0 0 0 0 0 0 3 0 0 0
"20100907" 0 0 0 0 0 0 0 0 0 0
"20100908" 0 0 0 0 0 0 4 0 0 0
"20100909" 0 0 0 0 0 0 1 0 0 0
"20100910" 0 0 0 0 0 0 2 0 1 0
"20100911" 0 0 0 0 0 0 3 0 0 0
"20100912" 0 0 0 0 0 0 0 0 0 0
"20100913" 0 0 0 0 0 0 4 0 1 0
"20100914" 0 0 0 0 0 0 3 0 0 0
"20100915" 0 0 0 1 0 0 1 0 1 0
"20100916" 0 0 0 0 0 0 1 0 0 0
"20100917" 0 0 0 2 0 0 0 0 0 0
"20100918" 0 0 0 1 0 0 1 1 1 0
"20100919" 0 0 0 0 0 0 2 0 0 0
"20100920" 0 0 0 2 0 0 3 0 0 0
"20100921" 0 0 0 0 0 0 3 0 0 0
"20100922" 0 0 0 0 0 0 0 0 0 0
"20100923" 0 0 0 0 0 0 3 0 0 0
"20100924" 0 0 0 1 0 0 1 0 0 0
"20100925" 0 0 0 1 0 0 0 0 0 0
"20100926" 0 0 0 0 0 0 0 0 1 0
"20100927" 0 0 1 0 0 0 0 0 0 0
"20100928" 0 0 0 1 0 0 1 0 0 0
"20100929" 0 0 0 0 0 1 0 0 0 0
"20100930" 0 0 0 0 0 0 1 0 0 0
"20101001" 0 0 0 0 0 0 4 0 0 0
"20101002" 0 0 0 0 0 0 1 0 0 0
"20101003" 0 0 0 0 0 0 2 0 0 0
"20101004" 0 0 0 1 0 0 1 0 0 0
"20101005" 0 0 0 0 0 0 3 0 0 0
"20101006" 0 0 0 0 1 1 2 0 0 0
"20101007" 0 0 1 0 1 0 5 0 0 0
"20101008" 0 0 0 0 0 0 4 0 0 0
"20101009" 0 0 0 0 0 1 2 0 0 0
"20101010" 0 0 0 0 0 0 1 0 0 0
"20101011" 0 0 0 0 0 0 0 0 0 0
"20101012" 0 0 0 0 0 0 1 0 0 0
"20101013" 0 0 0 0 0 0 0 0 0 0
"20101014" 0 0 0 0 0 0 0 0 0 0
"20101015" 0 0 0 0 0 0 2 0 0 0
"20101016" 0 0 0 0 0 0 1 1 0 0
"20101017" 0 0 1 0 0 0 3 0 0 0
"20101018" 0 0 0 0 0 0 0 0 0 0
"20101019" 0 0 1 0 0 1 3 0 0 0
"20101020" 0 0 0 0 0 0 2 0 0 0
"20101021" 0 0 0 0 0 0 1 0 0 0
"20101022" 0 0 0 1 0 0 0 1 0 1
"20101023" 0 0 0 0 0 0 0 0 0 0
"20101024" 0 0 1 0 0 0 1 0 0 0
"20101025" 0 0 0 0 0 0 0 0 0 0
"20101026" 0 0 0 2 0 0 1 0 0 0
"20101027" 0 0 0 0 0 0 2 0 0 0
"20101028" 0 0 0 0 0 2 3 0 0 0
"20101029" 0 0 0 2 0 0 1 0 0 0
"20101030" 0 0 0 0 0 0 3 0 0 0
"20101031" 0 0 1 1 0 0 1 0 0 0
"20101101" 0 0 0 1 0 0 3 0 0 0
"20101102" 0 0 0 0 0 2 3 0 0 0
"20101103" 0 0 0 1 0 0 4 0 0 0
"20101104" 0 0 0 0 0 0 4 0 0 0
"20101105" 0 0 0 0 0 2 4 0 1 0
"20101106" 0 0 0 0 0 1 4 0 0 0
"20101107" 0 0 0 1 0 0 4 0 0 0
"20101108" 0 0 1 0 0 2 3 0 0 0
"20101109" 0 0 0 0 0 0 3 0 0 0
"20101110" 0 0 1 0 0 0 1 0 0 0
"20101111" 0 1 1 0 0 1 5 0 0 0
"20101112" 0 0 0 1 0 1 1 1 0 0
"20101113" 0 0 0 2 0 0 1 0 0 0
"20101114" 0 0 0 0 0 0 2 0 0 0
"20101115" 0 0 0 0 0 0 1 0 0 0
"20101116" 0 0 0 0 0 0 0 0 0 0
"20101117" 0 0 0 0 0 0 0 0 0 0
"20101118" 0 0 0 1 0 0 1 0 0 0
"20101119" 0 0 0 0 0 2 1 1 0 0
"20101120" 0 0 0 0 0 0 1 0 0 0
"20101121" 0 0 1 0 0 0 0 0 0 0
"20101122" 0 0 0 0 0 1 0 0 0 0
"20101123" 0 0 0 0 0 0 1 0 0 0
"20101124" 0 0 1 0 0 1 2 0 0 0
"20101125" 0 0 0 0 0 2 0 0 0 0
"20101126" 0 0 0 1 0 1 2 0 0 0
"20101127" 0 0 0 1 0 1 1 0 0 0
"20101128" 0 0 0 0 0 0 0 0 0 0
"20101129" 0 0 0 0 0 1 2 0 0 0
"20101130" 0 0 0 2 0 0 2 0 0 0
"20101201" 0 0 1 0 0 1 0 0 0 0
"20101202" 0 0 1 0 0 1 2 0 0 0
"20101203" 0 0 0 0 0 0 2 0 0 0
"20101204" 0 0 0 0 0 1 2 0 0 0
"20101205" 0 0 0 2 0 0 0 0 0 0
"20101206" 0 0 0 0 0 0 0 0 0 0
"20101207" 0 0 0 0 0 0 1 0 0 0
"20101208" 0 0 0 0 0 1 0 0 0 0
"20101209" 0 0 0 0 0 0 2 0 0 0
"20101210" 0 0 0 1 0 1 1 0 0 0
"20101211" 0 0 0 1 0 1 0 0 0 0
"20101212" 0 0 0 0 0 1 1 0 0 0
"20101213" 0 0 0 0 0 0 0 0 0 0
"20101214" 0 0 0 0 0 0 1 0 0 0
"20101215" 0 0 0 0 0 1 0 0 0 0
"20101216" 0 0 0 0 0 0 0 0 0 0
"20101217" 0 0 0 0 0 0 0 0 0 0
"20101218" 0 0 0 0 0 0 0 0 0 0
"20101219" 0 0 0 1 0 2 0 0 0 0
"20101220" 0 0 1 0 0 0 2 0 0 0
"20101221" 0 0 1 0 0 1 1 0 0 0
"20101222" 0 0 0 0 0 0 2 0 0 0
"20101223" 0 0 0 0 0 0 1 0 0 0
"20101224" 0 0 0 0 0 0 0 0 0 0
"20101225" 0 0 0 0 0 0 0 0 0 0
"20101226" 0 0 0 0 0 0 1 0 0 0
"20101227" 0 0 0 0 0 0 1 0 0 0
"20101228" 0 0 0 0 0 0 1 0 0 0
"20101229" 0 0 0 0 0 1 0 0 0 0
"20101230" 0 0 0 0 0 1 0 0 0 0
"20101231" 0 0 0 0 0 0 0 0 0 0
"20110101" 0 0 0 0 0 1 0 0 0 0
"20110102" 0 0 0 0 0 0 0 0 0 0
"20110103" 0 0 0 0 0 0 0 0 0 0
"20110104" 0 0 0 0 0 0 1 0 0 0
"20110105" 0 0 0 0 0 0 0 0 0 0
"20110106" 0 0 0 0 0 0 1 0 0 0
"20110107" 0 0 0 0 0 0 0 0 0 0
"20110108" 0 0 0 0 0 0 0 0 0 0
"20110109" 0 0 0 0 0 0 0 0 0 0
"20110110" 0 0 0 0 0 0 0 0 0 0
"20110111" 0 0 0 0 0 0 0 0 0 0
"20110112" 0 0 0 0 0 0 0 0 0 0
"20110113" 0 0 0 0 0 0 0 0 0 0
"20110114" 0 0 0 0 0 0 1 0 0 0
"20110115" 0 0 0 0 0 0 0 0 0 0
"20110116" 0 0 0 0 0 1 0 0 0 0
"20110117" 0 0 0 0 0 0 0 0 0 0
"20110118" 0 0 0 0 0 0 0 0 0 0
"20110119" 0 0 0 0 0 0 0 0 0 0
"20110120" 0 0 0 0 0 0 0 0 0 0
"20110121" 0 0 0 0 0 0 0 0 0 0
"20110122" 0 0 0 0 0 0 0 0 0 0
"20110123" 0 0 0 0 0 0 0 0 0 0
"20110124" 0 0 0 0 0 0 0 0 0 0
"20110125" 0 0 0 0 0 0 1 0 0 0
"20110126" 0 0 0 0 0 0 0 0 0 0
"20110127" 0 0 0 1 0 0 0 0 0 0
"20110128" 0 0 0 0 0 0 0 0 0 0
"20110129" 0 0 0 1 0 0 0 0 0 0
"20110130" 0 0 0 0 0 1 0 0 0 0
"20110131" 0 0 0 0 0 0 0 0 0 0
"20110201" 0 0 0 0 0 0 1 0 0 0
"20110202" 0 0 0 0 0 0 1 0 0 0
"20110203" 0 0 0 0 0 0 0 0 0 0
"20110204" 0 0 0 1 0 0 0 0 0 0
"20110205" 0 0 0 0 0 0 1 0 1 0
"20110206" 0 0 0 1 0 0 1 0 0 0
"20110207" 0 0 0 1 0 0 1 0 0 0
"20110208" 0 0 0 0 0 0 1 0 0 0
"20110209" 0 0 0 0 0 1 1 0 0 0
"20110210" 0 0 0 0 0 0 0 0 0 0
"20110211" 0 0 1 0 0 0 0 0 0 0
"20110212" 0 0 0 0 0 1 0 0 0 0
"20110213" 0 0 0 0 0 1 0 0 0 0
"20110214" 0 0 0 0 0 1 0 0 0 0
"20110215" 0 0 0 0 0 0 0 0 0 0
"20110216" 0 0 0 0 0 0 0 0 0 0
"20110217" 0 0 0 0 0 0 0 0 0 0
"20110218" 0 0 1 0 0 0 0 0 0 0
"20110219" 0 0 0 0 0 0 0 0 0 0
"20110220" 0 0 0 1 0 1 1 0 0 0
"20110221" 0 0 0 0 0 0 0 0 0 0
"20110222" 0 0 0 1 0 0 0 0 0 0
"20110223" 0 0 0 1 0 0 0 0 0 0
"20110224" 0 0 0 1 0 0 0 0 0 0
"20110225" 0 0 0 0 0 0 1 0 0 0
"20110226" 0 0 0 0 0 0 1 0 0 0
"20110227" 0 0 0 0 0 0 0 0 0 0
"20110228" 0 0 0 0 0 0 0 0 0 0
"20110301" 0 0 0 0 0 0 1 0 0 0
"20110302" 0 0 0 1 0 0 0 0 0 0
"20110303" 0 0 1 0 0 0 0 0 0 0
"20110304" 0 0 0 0 0 1 0 0 0 0
"20110305" 0 0 1 0 0 0 0 0 0 0
"20110306" 0 0 0 0 0 0 0 0 0 0
"20110307" 0 0 0 0 0 0 0 0 0 0
"20110308" 0 0 0 1 0 0 0 0 0 0
"20110309" 0 0 0 0 0 0 0 0 0 0
"20110310" 0 0 0 0 0 0 1 0 0 0
"20110311" 0 0 1 1 0 0 2 0 0 0
"20110312" 0 0 0 0 0 0 0 0 0 0
"20110313" 0 0 0 0 0 0 1 0 0 0
"20110314" 0 0 0 0 0 0 0 0 0 0
"20110315" 1 0 0 0 0 0 0 0 0 0
"20110316" 0 0 0 0 0 0 0 0 0 0
"20110317" 0 0 0 0 0 0 0 0 0 0
"20110318" 0 0 1 2 0 0 0 0 0 0
"20110319" 0 0 0 1 0 0 0 0 0 0
"20110320" 0 0 1 1 0 0 0 0 0 0
"20110321" 0 0 0 1 0 1 0 0 0 0
"20110322" 0 0 1 0 0 0 0 0 0 0
"20110323" 0 0 1 1 0 0 0 0 0 0
"20110324" 0 0 0 1 0 1 0 0 0 0
"20110325" 0 0 0 0 0 0 1 0 0 0
"20110326" 0 0 0 0 0 0 0 0 0 0
"20110327" 0 0 0 0 0 1 0 0 0 0
"20110328" 0 0 0 0 0 1 1 0 0 0
"20110329" 0 0 1 1 0 0 0 0 0 0
"20110330" 0 0 0 1 0 0 1 0 0 0
"20110331" 0 0 0 1 0 0 0 0 0 0
"20110401" 0 0 1 0 0 0 1 0 0 0
"20110402" 0 0 0 2 0 0 1 0 0 0
"20110403" 0 0 0 1 0 0 0 0 0 0
"20110404" 0 0 0 1 0 0 0 0 0 0
"20110405" 0 0 0 0 0 0 1 0 0 0
"20110406" 0 0 0 0 0 0 1 0 0 0
"20110407" 0 0 0 0 0 0 0 0 0 0
"20110408" 0 0 0 0 0 0 0 0 0 0
"20110409" 0 0 0 0 0 0 1 0 0 0
"20110410" 0 0 0 1 0 0 0 0 0 0
"20110411" 0 0 0 0 0 0 0 0 0 0
"20110412" 0 0 0 0 0 0 0 0 0 0
"20110413" 0 0 0 0 0 0 1 0 0 0
"20110414" 0 0 0 0 0 0 0 0 0 0
"20110415" 0 0 1 0 0 0 0 0 0 0
"20110416" 0 0 0 0 0 0 0 0 0 0
"20110417" 0 0 0 1 0 0 0 0 0 0
"20110418" 0 0 1 0 0 0 0 0 0 0
"20110419" 0 0 0 0 0 0 0 0 0 0
"20110420" 0 0 1 1 0 0 0 0 0 0
"20110421" 0 0 0 0 0 0 1 0 0 0
"20110422" 0 0 0 0 0 0 1 0 0 0
"20110423" 0 0 0 0 0 0 0 0 0 0
"20110424" 0 0 0 1 0 0 1 0 0 0
"20110425" 0 0 0 0 0 0 0 0 0 0
"20110426" 0 0 0 0 0 0 0 0 0 0
"20110427" 0 0 0 1 0 0 0 0 0 0
"20110428" 0 0 0 0 0 0 1 0 0 0
"20110429" 0 0 0 1 0 0 0 0 0 0
"20110430" 0 0 0 0 0 0 0 0 0 0
"20110501" 0 0 1 0 0 0 2 0 0 0
"20110502" 0 0 0 0 0 0 0 0 0 0
"20110503" 0 0 1 0 0 1 0 0 0 0
"20110504" 0 0 0 0 0 1 1 0 0 0
"20110505" 0 0 1 0 0 0 1 0 1 0
"20110506" 0 0 0 0 0 0 1 0 0 0
"20110507" 0 0 1 0 0 0 1 0 1 0
"20110508" 0 0 0 0 0 0 1 0 0 0
"20110509" 0 0 0 0 0 0 0 0 1 0
"20110510" 0 0 0 2 0 1 0 0 2 0
"20110511" 0 0 1 0 0 0 1 0 0 0
"20110512" 0 0 0 0 0 0 0 0 0 0
"20110513" 0 0 0 0 0 0 1 0 0 0
"20110514" 0 0 1 1 0 0 0 0 0 0
"20110515" 0 0 0 1 0 0 0 0 0 0
"20110516" 0 0 1 0 0 0 0 0 0 0
"20110517" 0 0 0 1 0 0 1 0 0 0
"20110518" 0 0 1 1 0 0 0 0 0 0
"20110519" 0 0 1 1 0 0 0 0 0 0
"20110520" 0 0 3 2 0 0 1 0 0 0
"20110521" 0 0 0 1 0 0 1 0 1 0
"20110522" 0 0 0 0 0 0 1 0 0 0
"20110523" 0 0 0 0 0 0 0 0 0 0
"20110524" 0 0 0 0 0 0 1 0 0 0
"20110525" 0 0 0 0 0 0 1 0 0 0
"20110526" 0 0 0 1 0 0 1 0 0 0
"20110527" 0 0 0 0 0 0 1 0 0 0
"20110528" 0 0 0 0 0 0 1 0 0 0
"20110529" 0 0 2 2 0 0 1 0 0 0
"20110530" 0 0 0 0 0 0 2 0 0 1
"20110531" 0 0 0 1 0 0 3 0 0 0
